# Supplementary material for: Host-Parasite Interactions from the Inside: Plant Reproductive Ontogeny Drives Specialization in Parasitic Insects
Source: PLoS One. 2015 Oct 6;10(10):e0139634. doi: 10.1371/journal.pone.0139634 (PMC4595336; doi:10.1371/journal.pone.0139634)
Supplement: S1 Dataset — (XLSX) [file pone.0139634.s001.xlsx]

## Sheet: Summary data
			Sample collection				Female emergences in 2011
Host-plant (family)	Wasp species		Sample site	GPS coordinates	Year of collection		N	Temporal range	Emergence 50% (95% CI)*
C. atlantica (Pinaceae)	M. schimitscheki		Luberon	43°47'47.50"N, 5°14'28.50"E	2010		90	2rd – 15th May	9th May (8th – 10th May)
	M. pinsapinis		La Vis	43°54'27.33"N, 3°29'26.89"E	2010		451	12th May – 1st June	18th May (16th – 20th May)
C. sempervirens (Cupressaceae)	M. wachtli		Montfavet	43°55'03.90"N, 4°52'46.98"E	2011		178	6th July – 18th August	19th July (16th – 22th July)
* Estimates of 50% emergence events and their 95% confidence intervals (95% CI) were calculated using a probit analysis, in which emergence proportions and Julian dates were transformed to probits and log10, respectively.

## Sheet: Table A
Date	Julian date	Number of emerged M. wachtli females from the Montfavet seed lot in 2011
2011-06-20	172	0
2011-06-22	173	0
2011-07-01	183	0
2011-07-04	186	3
2011-07-06	188	4
2011-07-08	190	10
2011-07-11	193	10
2011-07-14	196	18
2011-07-19	201	33
2011-07-21	203	42
2011-07-25	207	24
2011-07-27	209	17
2011-07-29	211	7
2011-08-02	215	4
2011-08-04	217	2
2011-08-09	222	2
2011-08-11	224	2
2011-08-12	225	0
2011-08-16	229	0
2011-08-18	231	0
2011-08-19	232	0
2011-08-22	235	0
2011-08-24	237	0
2011-08-26	239	0
2011-08-29	242	0
2011-08-31	244	0
2011-09-02	246	0
2011-09-05	249	0

## Sheet: Table B
	Date	Julian date	Number of emerged M. schimitscheki females from the Luberon seed lot in 2011		Number of emerged M. pinsapinis females from the La Vis seed lot in 2011
	2011-04-05	96	0		0
	2011-04-06	97	0		0
	2011-04-08	99	0		0
	2011-04-11	102	0		0
	2011-04-12	103	0		0
	2011-04-13	104	0		0
	2011-04-15	106	0		0
	2011-04-20	111	0		0
	2011-04-21	112	0		0
	2011-04-25	116	0		0
	2011-04-26	117	0		0
	2011-04-27	118	0		0
	2011-04-28	119	0		0
	2011-04-29	120	0		0
	2011-04-30	121	0		0
	2011-05-01	122	0		0
	2011-05-02	123	1		0
	2011-05-03	124	1		0
	2011-05-04	125	3		0
	2011-05-05	126	4		0
	2011-05-06	127	8		0
	2011-05-07	128	15		0
	2011-05-08	129	27		0
	2011-05-09	130	42		0
	2011-05-10	131	30		0
	2011-05-11	132	16		0
	2011-05-12	133	9		1
	2011-05-13	134	4		7
	2011-05-14	135	2		12
	2011-05-15	136	1		22
	2011-05-16	137	0		40
	2011-05-17	138	0		65
	2011-05-18	139	0		113
	2011-05-19	140	0		90
	2011-05-20	141	0		45
	2011-05-21	142	0		22
	2011-05-22	143	0		14
	2011-05-23	144	0		14
	2011-05-24	145	0		2
	2011-05-25	146	0		1
	2011-05-26	147	0		2
	2011-05-27	148	0		1
	2011-05-28	149	0		0
	2011-05-29	150	0		0
	2011-05-30	151	0		0
	2011-05-31	152	0		0
	2011-06-01	153	0		0
	2011-06-02	154	0		0
	2011-06-03	155	0		0
	2011-06-04	156	0		0
	2011-06-05	157	0		0
	2011-06-06	158	0		0
	2011-06-07	159	0		0
	2011-06-08	160	0		0
	2011-06-09	161	0		0
	2011-06-10	162	0		0
